# Supplementary material for: A new insight to explore the regulation between S‐nitrosylation and N‐glycosylation
Source: Plant Direct. 2019 Mar 1;3(2):e00110. doi: 10.1002/pld3.110 (PMC6508853; doi:10.1002/pld3.110)
Supplement: Supplementary file 3 [file PLD3-3-e00110-s003.xls]

## Sheet: Sheet1
Gene IDs	Peptide IDs	Description	Sequence coverage[%]
AT1G56340＊	C0Z2C0;Q8H792;F4I529;O04151;Q0WLI1;Q56WS7;Q0WKV6	>tr|C0Z2C0|C0Z2C0_ARATH AT1G56340 protein OS=Arabidopsis thaliana GN=At1g56340 PE=2 SV=1;>tr|Q8H792|Q8H792_ARATH Putative uncharacterized protein (Fragment) OS=Arabidopsis thaliana PE=2 SV=1;>tr|F4I529|F4I529_ARATH Calreticulin-1 OS=Arabidopsis thaliana GN	11.4
AT1G12240	Q39041;Q8LGP2;Q8L514;Q8L4U9;Q8L4T3;Q8L4G6;Q8L488;Q8L3Z1	>sp|Q39041|INVA4_ARATH Acid beta-fructofuranosidase 4, vacuolar OS=Arabidopsis thaliana GN=BFRUCT4 PE=2 SV=2;>tr|Q8LGP2|Q8LGP2_ARATH Beta-fructosidase (Fragment) OS=Arabidopsis thaliana PE=4 SV=1;>tr|Q8L514|Q8L514_ARATH Beta-fructosidase (Fragment) OS=Arab	3.6
AT1G51760	O04373;Q9SWX9	>sp|O04373|ILL4_ARATH IAA-amino acid hydrolase ILR1-like 4 OS=Arabidopsis thaliana GN=ILL4 PE=1 SV=2	51.4
AT4G18480	P16127;P31205	>sp|P16127|CHLI1_ARATH Magnesium-chelatase subunit ChlI-1, chloroplastic OS=Arabidopsis thaliana GN=CHLI1 PE=1 SV=1	32.5
AT2G38380	Q0WLG9;P24102;Q56YT4;Q9LVL1;Q9LDY1;Q9FX85	>tr|Q0WLG9|Q0WLG9_ARATH Peroxidase OS=Arabidopsis thaliana GN=At2g38380 PE=2 SV=1;>sp|P24102|PER22_ARATH Peroxidase 22 OS=Arabidopsis thaliana GN=PER22 PE=1 SV=2	15.8
AT2G36530	P25696;Q56WK5;Q944M3;Q10P35;Q5VNT9;F0VZ95	>sp|P25696|ENO2_ARATH Bifunctional enolase 2/transcriptional activator OS=Arabidopsis thaliana GN=ENO2 PE=1 SV=1;>tr|Q56WK5|Q56WK5_ARATH Enolase OS=Arabidopsis thaliana GN=At2g36530 PE=2 SV=1;>tr|Q944M3|Q944M3_ARATH At2g36530/F1O11.16 OS=Arabidopsis thalia	26.8
AT4G35090	F4JM86;P25819;B9DFK6;Q940G2;Q10S82	>tr|F4JM86|F4JM86_ARATH Catalase OS=Arabidopsis thaliana GN=CAT2 PE=3 SV=1;>sp|P25819|CATA2_ARATH Catalase-2 OS=Arabidopsis thaliana GN=CAT2 PE=2 SV=3;>tr|B9DFK6|B9DFK6_ARATH Catalase OS=Arabidopsis thaliana GN=At4g35090 PE=2 SV=1;>tr|Q940G2|Q940G2_ARATH C	33.5
AT3G26650	P25856;Q570E5;Q42213;Q56Z86	>sp|P25856|G3PA1_ARATH Glyceraldehyde-3-phosphate dehydrogenase GAPA1, chloroplastic OS=Arabidopsis thaliana GN=GAPA1 PE=1 SV=3;>tr|Q570E5|Q570E5_ARATH Glyceraldehyde 3-phosphate dehydrogenase A subunit OS=Arabidopsis thaliana GN=At3g26650 PE=2 SV=1	37.9
AT1G42970	P25857;Q9SNK3	>sp|P25857|G3PB_ARATH Glyceraldehyde-3-phosphate dehydrogenase GAPB, chloroplastic OS=Arabidopsis thaliana GN=GAPB PE=1 SV=2	42.7
AT1G13440	Q9FX54;P25858;F4HQT1;C0Z2I0;A0A168L4G8;Q56WJ4;S5TIR2;S5U8A6;Q56WW5;Q56ZR3;F0WUB9	>sp|Q9FX54|G3PC2_ARATH Glyceraldehyde-3-phosphate dehydrogenase GAPC2, cytosolic OS=Arabidopsis thaliana GN=GAPC2 PE=1 SV=1;>sp|P25858|G3PC1_ARATH Glyceraldehyde-3-phosphate dehydrogenase GAPC1, cytosolic OS=Arabidopsis thaliana GN=GAPC1 PE=1 SV=2;>tr|F4HQ	43.2
AT1G47128	Q56XI5;Q94BX1;P43297;Q0WW58;B9DI23;B1Q3A8;B1Q3A2	>tr|Q56XI5|Q56XI5_ARATH Cysteine proteinase RD21A OS=Arabidopsis thaliana GN=At1g47128 PE=2 SV=1;>tr|Q94BX1|Q94BX1_ARATH F2G19.31/F2G19.31 OS=Arabidopsis thaliana PE=2 SV=1;>sp|P43297|RD21A_ARATH Cysteine proteinase RD21A OS=Arabidopsis thaliana GN=RD21A P	18.5
AT5G56650	Q67YZ8;P54969	>tr|Q67YZ8|Q67YZ8_ARATH At5g56650 OS=Arabidopsis thaliana GN=At5g56650 PE=2 SV=1;>sp|P54969|ILL1_ARATH IAA-amino acid hydrolase ILR1-like 1 OS=Arabidopsis thaliana GN=ILL1 PE=2 SV=1	4.3
AT4G33510	F4JIZ3;Q00218;Q8LAR5;B9DHW4;Q570U9;Q336R7	>tr|F4JIZ3|F4JIZ3_ARATH Phospho-2-dehydro-3-deoxyheptonate aldolase OS=Arabidopsis thaliana GN=DHS2 PE=3 SV=1;>sp|Q00218|AROG_ARATH Phospho-2-dehydro-3-deoxyheptonate aldolase 2, chloroplastic OS=Arabidopsis thaliana GN=DHS2 PE=2 SV=2;>tr|Q8LAR5|Q8LAR5_ARA	15.3
AT1G72370	B9DG17;Q08682;C7IZV1;Q8H173;Q8H3I3;F4J4W3	>tr|B9DG17|B9DG17_ARATH 40S ribosomal protein SA OS=Arabidopsis thaliana GN=P40 PE=1 SV=1;>sp|Q08682|RSSA1_ARATH 40S ribosomal protein Sa-1 OS=Arabidopsis thaliana GN=RPSaA PE=1 SV=3	16.3
AT1G54000	Q1H583;Q9LJP2	>sp|Q1H583|GDL18_ARATH GDSL esterase/lipase 22 OS=Arabidopsis thaliana GN=GLL22 PE=1 SV=1	26.6
AT1G47600	F4HV16;D7KNS2;D7KHS7;Q8GRX1;A0A142C280	>tr|F4HV16|F4HV16_ARATH Myrosinase 4 OS=Arabidopsis thaliana GN=BGLU34 PE=3 SV=1;>tr|D7KNS2|D7KNS2_ARALL Glycosyl hydrolase family 1 protein OS=Arabidopsis lyrata subsp. lyrata GN=ARALYDRAFT_891388 PE=3 SV=1;>tr|D7KHS7|D7KHS7_ARALL Glycosyl hydrolase famil	11
AT5G28900	Q9XGR4;Q8VZQ4;Q5QIT3;Q9SLI8;Q7XDE0	>sp|Q9XGR4|2AB2A_ARATH Serine/threonine protein phosphatase 2A regulatory subunit Balpha OS=Arabidopsis thaliana GN=BALPHA PE=1 SV=1;>sp|Q8VZQ4|2AB2C_ARATH Probable serine/threonine protein phosphatase 2A regulatory subunit Bgamma OS=Arabidopsis thal	9.9
AT5G43600	Q8VXY9	>sp|Q8VXY9|UAH_ARATH Ureidoglycolate hydrolase OS=Arabidopsis thaliana GN=UAH PE=1 SV=1	23.9
AT3G56310	Q8VXZ7	>sp|Q8VXZ7|AGAL3_ARATH Alpha-galactosidase 3 OS=Arabidopsis thaliana GN=AGAL3 PE=1 SV=1	11.2
AT1G78860＊	Q9ZVA4;Q8H153;Q9ZVA5;Q6DT51	>tr|Q9ZVA4|Q9ZVA4_ARATH Curculin-like (Mannose-binding) lectin family protein OS=Arabidopsis thaliana GN=F9K20.10 PE=2 SV=1;>tr|Q8H153|Q8H153_ARATH Putative glycoprotein (EP1) OS=Arabidopsis thaliana GN=At1g78850 PE=2 SV=1;>tr|Q9ZVA5|Q9ZVA5_ARATH Curculin-	20.9
AT3G54400	Q9M2U7;Q8L934	>tr|Q9M2U7|Q9M2U7_ARATH AT3g54400/T12E18_90 OS=Arabidopsis thaliana GN=T12E18_90 PE=2 SV=1;>tr|Q8L934|Q8L934_ARATH Nucleoid DNA-binding-like protein OS=Arabidopsis thaliana PE=2 SV=1	7.8
AT1G03220	Q9ZVS4;Q8LF70;Q9ZVS5	>tr|Q9ZVS4|Q9ZVS4_ARATH Aspartyl protease-like protein OS=Arabidopsis thaliana GN=F15K9.17 PE=2 SV=1;>tr|Q8LF70|Q8LF70_ARATH EDGP OS=Arabidopsis thaliana PE=2 SV=1;>tr|Q9ZVS5|Q9ZVS5_ARATH Aspartyl protease-like protein OS=Arabidopsis thaliana GN=F15K9.16 P	12.5
AT3G20370	Q9LTQ5	>tr|Q9LTQ5|Q9LTQ5_ARATH AT3g20370/MQC12_13 OS=Arabidopsis thaliana GN=At3g20370 PE=2 SV=1	37.2
AT3G51980	Q9SV06	>tr|Q9SV06|Q9SV06_ARATH ARM repeat superfamily protein OS=Arabidopsis thaliana GN=F4F15.90 PE=2 SV=1	31.9
AT1G03230	Q9ZVS5	>tr|Q9ZVS5|Q9ZVS5_ARATH Aspartyl protease-like protein OS=Arabidopsis thaliana GN=F15K9.16 PE=2 SV=1	26.3
AT1G08450＊	F4HW29;F4HW30;Q8GUI1;O04153;Q0WLL6;Q570J4	>tr|F4HW29|F4HW29_ARATH Calreticulin-3 OS=Arabidopsis thaliana GN=CRT3 PE=3 SV=1;>tr|F4HW30|F4HW30_ARATH Calreticulin-3 OS=Arabidopsis thaliana GN=CRT3 PE=3 SV=1;>tr|Q8GUI1|Q8GUI1_ARATH Calreticulin, putative OS=Arabidopsis thaliana GN=At1g08450 PE=2 SV=1;	7.6
AT1G09750	O04496	>sp|O04496|AED3_ARATH Aspartyl protease AED3 OS=Arabidopsis thaliana GN=AED3 PE=1 SV=1	4.9
AT2G32920＊	O48773	>sp|O48773|PDI23_ARATH Protein disulfide-isomerase 2-3 OS=Arabidopsis thaliana GN=PDIL2-3 PE=2 SV=1	17
AT2G23010	O64811;F4ILE5	>sp|O64811|SCP9_ARATH Serine carboxypeptidase-like 9 OS=Arabidopsis thaliana GN=SCPL9 PE=2 SV=1;>tr|F4ILE5|F4ILE5_ARATH Serine carboxypeptidase-like 9 OS=Arabidopsis thaliana GN=SCPL9 PE=3 SV=1	10.3
AT2G46930	O80731	>sp|O80731|PAE3_ARATH Pectin acetylesterase 3 OS=Arabidopsis thaliana GN=PAE3 PE=2 SV=1	3.6
AT3G19390	Q56XI5;Q94BX1;P43297;Q0WW58;B1Q3A8;B1Q3A2;B9DI23;Q9LT78	>tr|Q56XI5|Q56XI5_ARATH Cysteine proteinase RD21A OS=Arabidopsis thaliana GN=At1g47128 PE=2 SV=1;>tr|Q94BX1|Q94BX1_ARATH F2G19.31/F2G19.31 OS=Arabidopsis thaliana PE=2 SV=1;>sp|P43297|RD21A_ARATH Cysteine proteinase RD21A OS=Arabidopsis thaliana GN=RD21A P	25.6
ATCG00680	Q8HS55;P56777;Q0J6X4;Q0DB66;Q7G6A4	>tr|Q8HS55|Q8HS55_ARATH Photosystem II CP47 reaction center protein (Fragment) OS=Arabidopsis thaliana GN=psbB PE=3 SV=1;>sp|P56777|PSBB_ARATH Photosystem II CP47 reaction center protein OS=Arabidopsis thaliana GN=psbB PE=1 SV=1;>tr|Q0J6X4|Q0J6X4_ORYSJ Os0	9.3
AT2G22970	Q2V465;A8MQP0;F4IKI5;O81009	>sp|Q2V465|SCP11_ARATH Serine carboxypeptidase-like 11 OS=Arabidopsis thaliana GN=SCPL11 PE=2 SV=2;>tr|A8MQP0|A8MQP0_ARATH Serine carboxypeptidase-like 11 OS=Arabidopsis thaliana GN=SCPL11 PE=3 SV=1	22.6
AT2G22920	O81009;Q2V465;A8MQP0;F4IKI5	>sp|O81009|SCP12_ARATH Serine carboxypeptidase-like 12 OS=Arabidopsis thaliana GN=SCPL12 PE=2 SV=2;>tr|A8MQP0|A8MQP0_ARATH Serine carboxypeptidase-like 11 OS=Arabidopsis thaliana GN=SCPL11 PE=3 SV=1	22.6
AT5G36180	Q8RWJ6;Q56XC9	>sp|Q8RWJ6|SCP1_ARATH Serine carboxypeptidase-like 1 OS=Arabidopsis thaliana GN=SCPL1 PE=2 SV=1;>tr|Q56XC9|Q56XC9_ARATH Serine carboxypeptidase (Fragment) OS=Arabidopsis thaliana GN=At5g36180 PE=2 SV=1	12.5
AT3G54960＊	Q8VX13	>sp|Q8VX13|PDI13_ARATH Protein disulfide isomerase-like 1-3 OS=Arabidopsis thaliana GN=PDIL1-3 PE=2 SV=1	7.4
AT1G44350	Q0WNN8;Q8VYX0	>tr|Q0WNN8|Q0WNN8_ARATH IAA-amino acid hydrolase OS=Arabidopsis thaliana GN=At1g44350 PE=2 SV=1;>sp|Q8VYX0|ILL6_ARATH IAA-amino acid hydrolase ILR1-like 6 OS=Arabidopsis thaliana GN=ILL6 PE=2 SV=2	13.1
AT4G25000	Q8VZ56	>sp|Q8VZ56|AMY1_ARATH Alpha-amylase 1 OS=Arabidopsis thaliana GN=AMY1 PE=1 SV=1	4.7
AT3G14390	Q949X7	>sp|Q949X7|DCDA1_ARATH Diaminopimelate decarboxylase 1, chloroplastic OS=Arabidopsis thaliana GN=LYSA1 PE=1 SV=1	27.5
AT5G44130	Q9FFH6	>sp|Q9FFH6|FLA13_ARATH Fasciclin-like arabinogalactan protein 13 OS=Arabidopsis thaliana GN=FLA13 PE=1 SV=1	9.7
AT5G54160	Q9FK25	>sp|Q9FK25|OMT1_ARATH Flavone 3-O-methyltransferase 1 OS=Arabidopsis thaliana GN=OMT1 PE=1 SV=1	22
AT5G64570	Q9FLG1;Q7X6F6;Q9LXD3;F4KE06	>sp|Q9FLG1|BXL4_ARATH Beta-D-xylosidase 4 OS=Arabidopsis thaliana GN=BXL4 PE=1 SV=1	10.8
AT5G12200	Q9FMP3;Q56YS5;Q94K57	>sp|Q9FMP3|DPYS_ARATH Dihydropyrimidinase OS=Arabidopsis thaliana GN=PYD2 PE=1 SV=1;>tr|Q56YS5|Q56YS5_ARATH Dihydropyrimidinase like protein OS=Arabidopsis thaliana GN=At5g12200 PE=2 SV=1;>tr|Q94K57|Q94K57_ARATH Putative dihydropyrimidinase OS=Arabidopsis	7.7
AT5G08380	Q9FT97	>sp|Q9FT97|AGAL1_ARATH Alpha-galactosidase 1 OS=Arabidopsis thaliana GN=AGAL1 PE=2 SV=1	10.5
AT1G27480	Q9FZI8	>sp|Q9FZI8|LCAT1_ARATH Lecithin-cholesterol acyltransferase-like 1 OS=Arabidopsis thaliana GN=LCAT1 PE=2 SV=1	23.1
AT3G12780	Q9LD57;C7IXG8;Q56ZW1;Q65X66;Q655T1	>sp|Q9LD57|PGKH1_ARATH Phosphoglycerate kinase 1, chloroplastic OS=Arabidopsis thaliana GN=PGK1 PE=1 SV=1	58.6
AT3G24480	Q9LHF1	>sp|Q9LHF1|LRX4_ARATH Leucine-rich repeat extensin-like protein 4 OS=Arabidopsis thaliana GN=LRX4 PE=2 SV=1	6.3
AT3G14210	Q9LJG3	>sp|Q9LJG3|ESM1_ARATH GDSL esterase/lipase ESM1 OS=Arabidopsis thaliana GN=ESM1 PE=1 SV=1	13
AT3G23810	Q9LK36	>sp|Q9LK36|SAHH2_ARATH Adenosylhomocysteinase 2 OS=Arabidopsis thaliana GN=SAHH2 PE=1 SV=1	19.2
AT1G12900	Q9LPW0;F4HNZ6;Q7X8A1	>sp|Q9LPW0|G3PA2_ARATH Glyceraldehyde-3-phosphate dehydrogenase GAPA2, chloroplastic OS=Arabidopsis thaliana GN=GAPA2 PE=2 SV=1;>tr|F4HNZ6|F4HNZ6_ARATH Glyceraldehyde-3-phosphate dehydrogenase (NADP+) (Phosphorylating) OS=Arabidopsis thaliana GN=GAPA-2 PE=	37.6
AT3G14420	A8MS37;B3H4B8;Q9LRS0;Q9LRR9;F4JFV6;Q56ZN0;Q41903;O24500;Q2V3V9	>tr|A8MS37|A8MS37_ARATH Peroxisomal (S)-2-hydroxy-acid oxidase GLO1 OS=Arabidopsis thaliana GN=At3g14420 PE=4 SV=1;>tr|B3H4B8|B3H4B8_ARATH Peroxisomal (S)-2-hydroxy-acid oxidase GLO1 OS=Arabidopsis thaliana GN=At3g14420 PE=4 SV=1;>sp|Q9LRS0|GLO2_ARATH Pero	8.6
AT3G18190＊	Q9LV21;Q6YUK5	>sp|Q9LV21|TCPD_ARATH T-complex protein 1 subunit delta OS=Arabidopsis thaliana GN=CCT4 PE=1 SV=1	13.4
AT3G43270	Q9LXK7	>sp|Q9LXK7|PME32_ARATH Probable pectinesterase/pectinesterase inhibitor 32 OS=Arabidopsis thaliana GN=PME32 PE=2 SV=1	8.2
AT5G06860	Q9M5J9;Q8L9Q0	>sp|Q9M5J9|PGIP1_ARATH Polygalacturonase inhibitor 1 OS=Arabidopsis thaliana GN=PGIP1 PE=2 SV=1;>tr|Q8L9Q0|Q8L9Q0_ARATH Polygalacturonase inhibiting protein 1 OS=Arabidopsis thaliana PE=2 SV=1	14.8
AT2G25450	Q9SKK4	>sp|Q9SKK4|GSL_ARATH Probable 2-oxoacid dependent dioxygenase OS=Arabidopsis thaliana GN=GSL-OH PE=2 SV=1	4.5
AT3G49120	Q9SMU8;Q9LDN9;Q9LDA4	>sp|Q9SMU8|PER34_ARATH Peroxidase 34 OS=Arabidopsis thaliana GN=PER34 PE=1 SV=1	20.4
AT4G08780	Q9SMU8;P24101;Q9LDN9;Q9LDA4	>sp|Q9SMU8|PER34_ARATH Peroxidase 34 OS=Arabidopsis thaliana GN=PER34 PE=1 SV=1	20.7
AT4G33220	Q9SMY7;Q56W36;Q655P5;O81301;Q84R10;Q6K8B0;O49298;Q8LQA0;Q6ZLF6;Q1JPL7;Q7XUZ9;Q6ZDX2;Q9SRX4;Q0DIU9;Q9FK05;Q42534;O49006;Q9M3B0;O23447	>sp|Q9SMY7|PME44_ARATH Probable pectinesterase/pectinesterase inhibitor 44 OS=Arabidopsis thaliana GN=PME44 PE=2 SV=2	13.7
AT1G77480	Q8W4C5;Q9CAQ7;F4I722	>tr|Q8W4C5|Q8W4C5_ARATH Aspartyl protease-like protein OS=Arabidopsis thaliana GN=T5M16.7 PE=2 SV=1;>tr|Q9CAQ7|Q9CAQ7_ARATH Nucellin-like protein; 27671-25467 OS=Arabidopsis thaliana GN=T5M16.7 PE=3 SV=1;>tr|F4I722|F4I722_ARATH Aspartyl protease-like prote	11.2
AT3G52500	Q9SVD1;Q93ZE7	>tr|Q9SVD1|Q9SVD1_ARATH Aspartyl protease family protein OS=Arabidopsis thaliana GN=F22O6_120 PE=2 SV=1;>tr|Q93ZE7|Q93ZE7_ARATH AT3g52500/F22O6_120 OS=Arabidopsis thaliana PE=2 SV=1	2.1
AT4G29680	Q9SU83;Q94K08	>tr|Q9SU83|Q9SU83_ARATH Alkaline-phosphatase-like protein OS=Arabidopsis thaliana GN=T16L4.190 PE=2 SV=1;>tr|Q94K08|Q94K08_ARATH Nucleotide pyrophosphatase-like protein OS=Arabidopsis thaliana GN=T16L4.190 PE=2 SV=1	13.3
AT1G32060	P25697;Q6Z8F4;C7J1V7	>sp|P25697|KPPR_ARATH Phosphoribulokinase, chloroplastic OS=Arabidopsis thaliana GN=At1g32060 PE=2 SV=1;>tr|Q6Z8F4|Q6Z8F4_ORYSJ Phosphoribulokinase OS=Oryza sativa subsp. japonica GN=Os02g0698000 PE=2 SV=1	13.9
AT5G25980	Q9C5C2	>sp|Q9C5C2|BGL37_ARATH Myrosinase 2 OS=Arabidopsis thaliana GN=TGG2 PE=1 SV=1	7.7
ATCG00280	P56778;Q8HT11	>sp|P56778|PSBC_ARATH Photosystem II CP43 reaction center protein OS=Arabidopsis thaliana GN=psbC PE=1 SV=3;>tr|Q8HT11|Q8HT11_ARATH Photosystem II CP43 reaction center protein (Fragment) OS=Arabidopsis thaliana GN=psbC PE=3 SV=1	8
AT3G57030	Q4V3D9	>sp|Q4V3D9|SSL10_ARATH Protein STRICTOSIDINE SYNTHASE-LIKE 10 OS=Arabidopsis thaliana GN=SSL10 PE=2 SV=1	2.4
AT1G54030	Q7XA74	>sp|Q7XA74|GDL21_ARATH Inactive GDSL esterase/lipase-like protein 25 OS=Arabidopsis thaliana GN=MVP1 PE=1 SV=1	12.2
AT5G58090	Q93Z08	>sp|Q93Z08|E136_ARATH Glucan endo-1,3-beta-glucosidase 6 OS=Arabidopsis thaliana GN=At5g58090 PE=1 SV=2	4.6
AT1G20630	Q0WUH6;Q96528;Q56ZF0	>tr|Q0WUH6|Q0WUH6_ARATH Catalase OS=Arabidopsis thaliana GN=At1g20630 PE=2 SV=1;>sp|Q96528|CATA1_ARATH Catalase-1 OS=Arabidopsis thaliana GN=CAT1 PE=2 SV=3	14.2
AT3G51430	F4J3D0;Q9CAZ7	>tr|F4J3D0|F4J3D0_ARATH Strictosidine synthase-like 5 OS=Arabidopsis thaliana GN=YLS2 PE=4 SV=1;>sp|Q9CAZ7|SSL5_ARATH Protein STRICTOSIDINE SYNTHASE-LIKE 5 OS=Arabidopsis thaliana GN=SSL5 PE=2 SV=1	8.9
AT5G43060	Q9FMH8	>sp|Q9FMH8|RD21B_ARATH Probable cysteine protease RD21B OS=Arabidopsis thaliana GN=RD21B PE=1 SV=1	3.5
AT3G19400	F4JB71;Q9LT77;Q0J0J4	>tr|F4JB71|F4JB71_ARATH Putative cysteine proteinase OS=Arabidopsis thaliana GN=At3g19400 PE=3 SV=1;>sp|Q9LT77|RDL2_ARATH Probable cysteine protease RDL2 OS=Arabidopsis thaliana GN=RDL2 PE=2 SV=1;>tr|Q0J0J4|Q0J0J4_ORYSJ Os09g0497500 protein OS=Oryza sativa	7.2
AT3G62600	Q9LZK5	>sp|Q9LZK5|DNJ19_ARATH DnaJ protein ERDJ3B OS=Arabidopsis thaliana GN=ERDJ3B PE=1 SV=1	14.2
AT3G56940	Q9M591;F4J0U9;Q9SDJ2	>sp|Q9M591|CRD1_ARATH Magnesium-protoporphyrin IX monomethyl ester [oxidative] cyclase, chloroplastic OS=Arabidopsis thaliana GN=CRD1 PE=1 SV=2;>tr|F4J0U9|F4J0U9_ARATH Magnesium-protoporphyrin IX monomethyl ester [oxidative] cyclase OS=Arabidopsis thaliana	16.6
AT2G04570	Q9SJB4	>sp|Q9SJB4|GDL34_ARATH GDSL esterase/lipase At2g04570 OS=Arabidopsis thaliana GN=At2g04570 PE=2 SV=1	3.1
AT2G22420	Q9SJZ2	>sp|Q9SJZ2|PER17_ARATH Peroxidase 17 OS=Arabidopsis thaliana GN=PER17 PE=2 SV=1	3
AT3G59010	Q9SMY7;Q655P5;Q9LXK7;Q9SRX4;Q56W36;B9DI03;O81301;Q84R10;Q9LYT5;Q6K8B0;O49298;Q8LQA0;Q6ZLF6;Q1JPL7;O22256;Q7XUZ9;Q6ZDX2;Q0DIU9;Q9FK05;Q42534;O49006;Q9M3B0;Q94CB1;O23447;Q3E8Z8	>sp|Q9SMY7|PME44_ARATH Probable pectinesterase/pectinesterase inhibitor 44 OS=Arabidopsis thaliana GN=PME44 PE=2 SV=2	12.6
AT3G48350	Q9STL5	>sp|Q9STL5|CEP3_ARATH KDEL-tailed cysteine endopeptidase CEP3 OS=Arabidopsis thaliana GN=CEP3 PE=2 SV=1	8.8
AT4G26690	Q9SZ11	>sp|Q9SZ11|GPDL3_ARATH Glycerophosphodiester phosphodiesterase GDPDL3 OS=Arabidopsis thaliana GN=GDPDL3 PE=1 SV=3	1.6
AT4G06744	Q8W3M4	>sp|Q8W3M4|Y4744_ARATH Uncharacterized protein At4g06744 OS=Arabidopsis thaliana GN=At4g06744 PE=2 SV=1	8.2
AT1G54010	Q8W4H8	>sp|Q8W4H8|GDL19_ARATH Inactive GDSL esterase/lipase-like protein 23 OS=Arabidopsis thaliana GN=GLL23 PE=1 SV=1	38.6
AT5G30510	0Z2U7;Q93VC7	>tr|C0Z2U7|C0Z2U7_ARATH AT5G30510 protein OS=Arabidopsis thaliana GN=At5g30510 PE=2 SV=1;>sp|Q93VC7|RPS1_ARATH 30S ribosomal protein S1, chloroplastic OS=Arabidopsis thaliana GN=RPS1 PE=1 SV=1	9.5
AT5G34850	Q949Y3	>sp|Q949Y3|PPA26_ARATH Bifunctional purple acid phosphatase 26 OS=Arabidopsis thaliana GN=PAP26 PE=1 SV=1	9.1
AT5G11880	Q94A94	>sp|Q94A94|DCDA2_ARATH Diaminopimelate decarboxylase 2, chloroplastic OS=Arabidopsis thaliana GN=LYSA2 PE=1 SV=1	12.7
AT5G20000	Q94BQ2	>sp|Q94BQ2|PRS8B_ARATH 26S protease regulatory subunit 8 homolog B OS=Arabidopsis thaliana GN=RPT6B PE=1 SV=1	50.4
AT1G66270	Q9C8Y9;Q9C525	>sp|Q9C8Y9|BGL22_ARATH Beta-glucosidase 22 OS=Arabidopsis thaliana GN=BGLU22 PE=1 SV=1;>sp|Q9C525|BGL21_ARATH Beta-glucosidase 21 OS=Arabidopsis thaliana GN=BGLU21 PE=1 SV=1	8.8
AT5G19990	Q9C5U3;Q7GCH3;Q69X47;Q42271;F0W7Q4;Q42184;Q7XW77;Q5Z9Q8;Q9T090;Q9FJC9;Q9SSB4;F4HTC5;F4HTC3	>sp|Q9C5U3|PRS8A_ARATH 26S protease regulatory subunit 8 homolog A OS=Arabidopsis thaliana GN=RPT6A PE=1 SV=1;>tr|Q7GCH3|Q7GCH3_ORYSJ 26S proteasome regulatory particle triple-A ATPase subunit6 OS=Oryza sativa subsp. japonica GN=OsRPT6 PE=2 SV=1	52.5
AT1G74210	Q9C907	>sp|Q9C907|GDPD5_ARATH Glycerophosphodiester phosphodiesterase GDPD5 OS=Arabidopsis thaliana GN=GDPD5 PE=2 SV=1	9.9
AT1G73280	Q9CAU1	>sp|Q9CAU1|SCP3_ARATH Serine carboxypeptidase-like 3 OS=Arabidopsis thaliana GN=SCPL3 PE=2 SV=1	15.4
AT1G73300	Q9CAU3;Q9CAU2;Q8RWI5;Q8H780;A8MQG4;A8MQS0;Q8VZU3	>sp|Q9CAU3|SCP2_ARATH Serine carboxypeptidase-like 2 OS=Arabidopsis thaliana GN=SCPL2 PE=2 SV=1;>sp|Q9CAU2|SCP5_ARATH Serine carboxypeptidase-like 5 OS=Arabidopsis thaliana GN=SCPL5 PE=2 SV=2	15.2
AT1G73310	Q9CAU4;Q9FX26	>sp|Q9CAU4|SCP4_ARATH Serine carboxypeptidase-like 4 OS=Arabidopsis thaliana GN=SCPL4 PE=2 SV=1;>tr|Q9FX26|Q9FX26_ARATH Serine carboxypeptidase, putative OS=Arabidopsis thaliana GN=T9L24.47 PE=3 SV=1	32.9
AT5G57655	Q56Z35;Q8LFA4;Q0WWK6;Q9FKK7;B7ZEI2;F4KC24	>tr|Q56Z35|Q56Z35_ARATH Xylose isomerase (Fragment) OS=Arabidopsis thaliana GN=At5g57655 PE=2 SV=1;>tr|Q8LFA4|Q8LFA4_ARATH Xylose isomerase OS=Arabidopsis thaliana PE=2 SV=1;>tr|Q0WWK6|Q0WWK6_ARATH Xylose isomerase OS=Arabidopsis thaliana GN=At5g57655 PE=2	15.5
AT3G10450	F4J3S3;Q9SQX6;Q56Y96	>tr|F4J3S3|F4J3S3_ARATH Serine carboxypeptidase-like 7 OS=Arabidopsis thaliana GN=SCPL7 PE=3 SV=1;>sp|Q9SQX6|SCP7_ARATH Serine carboxypeptidase-like 7 OS=Arabidopsis thaliana GN=SCPL7 PE=2 SV=1;>tr|Q56Y96|Q56Y96_ARATH Putative glucose acyltransferase (Frag	14.5
AT2G35780	B1PBY9;Q9ZQQ0	>tr|B1PBY9|B1PBY9_ARALP Carboxypeptidase OS=Arabidopsis lyrata subsp. petraea GN=AP7_B10.1 PE=3 SV=1;>sp|Q9ZQQ0|SCP26_ARATH Serine carboxypeptidase-like 26 OS=Arabidopsis thaliana GN=SCPL26 PE=2 SV=1	4.9
AT2G01140	Q9ZU52;F4IGL5;Q944G9;Q9SJU4;Q56ZF2;Q41992;Q42207;F4IGL7;C0Z2F2;F4JUJ5;Q94JJ0	>sp|Q9ZU52|ALFC3_ARATH Probable fructose-bisphosphate aldolase 3, chloroplastic OS=Arabidopsis thaliana GN=FBA3 PE=1 SV=1;>tr|F4IGL5|F4IGL5_ARATH Fructose-bisphosphate aldolase OS=Arabidopsis thaliana GN=FBA1 PE=3 SV=1;>sp|Q944G9|ALFC2_ARATH Probable fruct	7.7
AT1G17030	O80724;Q9SHG2;Q944A3;Q8GWU4;Q6ATF9	>tr|O80724|O80724_ARATH Expressed protein OS=Arabidopsis thaliana PE=4 SV=2;>tr|Q9SHG2|Q9SHG2_ARATH F20D23.27 protein OS=Arabidopsis thaliana GN=F20D23.27 PE=4 SV=1;>tr|Q944A3|Q944A3_ARATH At2g47010/F14M4.16 OS=Arabidopsis thaliana GN=At2g47010 PE=2 SV=1;>	2.4
AT1G79720	Q9SQN3;Q8RX60;Q8L9B3	>tr|Q9SQN3|Q9SQN3_ARATH F20B17.14 OS=Arabidopsis thaliana GN=F19K16.30 PE=3 SV=1;>tr|Q8RX60|Q8RX60_ARATH At1g79720 OS=Arabidopsis thaliana GN=At1g79720 PE=2 SV=1;>tr|Q8L9B3|Q8L9B3_ARATH Putative aspartyl protease OS=Arabidopsis thaliana PE=2 SV=1	2.8
AT1G77510＊	Q9SRG3	>sp|Q9SRG3|PDI12_ARATH Protein disulfide isomerase-like 1-2 OS=Arabidopsis thaliana GN=PDIL1-2 PE=2 SV=1	15.6
AT1G21750＊	F4HZN9;Q9XI01	>tr|F4HZN9|F4HZN9_ARATH Protein disulfide-isomerase OS=Arabidopsis thaliana GN=PDIL1-1 PE=3 SV=1;>sp|Q9XI01|PDI11_ARATH Protein disulfide isomerase-like 1-1 OS=Arabidopsis thaliana GN=PDIL1-1 PE=1 SV=1	26.9
AT2G21330	F4IGL7;C0Z2F2;F4IGL5;Q9SJU4	>tr|F4IGL7|F4IGL7_ARATH Fructose-bisphosphate aldolase OS=Arabidopsis thaliana GN=FBA1 PE=3 SV=1;>tr|C0Z2F2|C0Z2F2_ARATH Fructose-bisphosphate aldolase OS=Arabidopsis thaliana GN=At2g21330 PE=2 SV=1;>tr|F4IGL5|F4IGL5_ARATH Fructose-bisphosphate aldolase OS	7.4
AT3G57790	F4J3I0;Q9SVZ3;Q8VZB7;Q0J0Q9	>tr|F4J3I0|F4J3I0_ARATH Pectin lyase-like superfamily protein OS=Arabidopsis thaliana GN=At3g57790 PE=3 SV=1;>tr|Q9SVZ3|Q9SVZ3_ARATH Putative uncharacterized protein F15B8.20 OS=Arabidopsis thaliana GN=F15B8.20 PE=3 SV=1;>tr|Q8VZB7|Q8VZB7_ARATH Putative un	5.3
AT4G38220	Q8S9L3;F4JTK8;Q9SZM2;C0Z224;C0Z3E9	>tr|Q8S9L3|Q8S9L3_ARATH Aminoacylase-1 OS=Arabidopsis thaliana GN=At4g38220 PE=2 SV=1;>tr|F4JTK8|F4JTK8_ARATH Aminoacylase-1 OS=Arabidopsis thaliana GN=At4g38220 PE=3 SV=1;>tr|Q9SZM2|Q9SZM2_ARATH Putative uncharacterized protein AT4g38220 OS=Arabidopsis th	69.5
AT1G44820	Q0WSR1;Q9LPE9;Q9C6Y8	>tr|Q0WSR1|Q0WSR1_ARATH Aminoacylase like protein (Fragment) OS=Arabidopsis thaliana GN=At1g44820 PE=2 SV=1;>tr|Q9LPE9|Q9LPE9_ARATH Aminoacylase-1 OS=Arabidopsis thaliana GN=T12C22.9 PE=2 SV=1	45.5
AT1G58270	Q8L7C1;Q84WH6;Q9SLV3	>tr|Q8L7C1|Q8L7C1_ARATH Expressed protein OS=Arabidopsis thaliana GN=At1g58270 PE=2 SV=1;>tr|Q84WH6|Q84WH6_ARATH Expressed protein OS=Arabidopsis thaliana GN=At1g58270 PE=2 SV=1;>tr|Q9SLV3|Q9SLV3_ARATH At1g58270/F19C14_8 OS=Arabidopsis thaliana GN=ZW9 PE=2	13.1
AT4G29690	Q9SU82;Q84WJ3	>tr|Q9SU82|Q9SU82_ARATH Alkaline-phosphatase-like protein OS=Arabidopsis thaliana GN=T16L4.200 PE=4 SV=1;>tr|Q84WJ3|Q84WJ3_ARATH At4g29690 OS=Arabidopsis thaliana GN=At4g29690 PE=2 SV=1	28.2
AT1G78850＊	Q9ZVA4;Q8H153;Q9ZVA5;Q6DT51	>tr|Q9ZVA4|Q9ZVA4_ARATH Curculin-like (Mannose-binding) lectin family protein OS=Arabidopsis thaliana GN=F9K20.10 PE=2 SV=1;>tr|Q8H153|Q8H153_ARATH Putative glycoprotein (EP1) OS=Arabidopsis thaliana GN=At1g78850 PE=2 SV=1;>tr|Q9ZVA5|Q9ZVA5_ARATH Curculin-	21.5
AT4G36440	|A0A097PKC1;Q9SYY8;F4JPQ4;Q8L4F3	>tr|A0A097PKC1|A0A097PKC1_ARATH AT4G36440-like protein (Fragment) OS=Arabidopsis thaliana PE=2 SV=1;>tr|Q9SYY8|Q9SYY8_ARATH Putative uncharacterized protein AT4g36440 OS=Arabidopsis thaliana GN=C7A10.920 PE=4 SV=1;>tr|F4JPQ4|F4JPQ4_ARATH Uncharacterized pr	2.8
AT5G07030	Q9FL43;F4K5B9	>tr|Q9FL43|Q9FL43_ARATH At5g07030 OS=Arabidopsis thaliana GN=At5g07030 PE=2 SV=1;>tr|F4K5B9|F4K5B9_ARATH Aspartyl protease family protein OS=Arabidopsis thaliana GN=At5g07030 PE=3 SV=1	10
AT2G19780	O82202	>tr|O82202|O82202_ARATH Leucine-rich repeat-containing protein OS=Arabidopsis thaliana GN=At2g19780 PE=2 SV=1	3.7
AT3G06770	Q9M7Y3;Q8LAH2;Q8RWK6	>tr|Q9M7Y3|Q9M7Y3_ARATH F3E22.9 protein OS=Arabidopsis thaliana GN=F3E22.9 PE=3 SV=1;>tr|Q8LAH2|Q8LAH2_ARATH Polygalacturonase-like protein OS=Arabidopsis thaliana PE=2 SV=1;>tr|Q8RWK6|Q8RWK6_ARATH Polygalacturonase-like protein OS=Arabidopsis thaliana GN=	4.8
AT5G11420	Q9LYE7;Q8LCM9;C0Z328;Q56XA8;Q8H168;Q94F20;Q940Q9;Q8LEX7	>tr|Q9LYE7|Q9LYE7_ARATH Putative uncharacterized protein At5g11420 OS=Arabidopsis thaliana GN=F15N18_10 PE=2 SV=1;>tr|Q8LCM9|Q8LCM9_ARATH Putative uncharacterized protein OS=Arabidopsis thaliana PE=2 SV=1;>tr|C0Z328|C0Z328_ARATH AT5G25460 protein OS=Arabid	6
AT4G01610	Q9ZSI0;Q94K85;O23682;Q9SBB1;B9DHV8;Q93VC9	>tr|Q9ZSI0|Q9ZSI0_ARATH Cathepsin B-like cysteine protease OS=Arabidopsis thaliana GN=T15B16.17a PE=3 SV=1;>tr|Q94K85|Q94K85_ARATH Cathepsin B-like cysteine protease OS=Arabidopsis thaliana GN=T15B16.17a:T15B16.17b PE=2 SV=1;>tr|O23682|O23682_ARATH Catheps	5.3
AT3G20820	Q9LT39	>tr|Q9LT39|Q9LT39_ARATH Leucine-rich repeat-containing protein OS=Arabidopsis thaliana GN=At3g20820 PE=2 SV=1	9.3
AT3G61820	Q9M356;Q94BT8	>tr|Q9M356|Q9M356_ARATH Aspartyl protease OS=Arabidopsis thaliana GN=F15G16.210 PE=3 SV=1	6
AT1G14190	Q9XI68	>tr|Q9XI68|Q9XI68_ARATH F7A19.28 protein OS=Arabidopsis thaliana GN=F7A19.28 PE=3 SV=1	1.8
Red colored gene IDs indicate co-substrates of S-nitrosylation and N-glycosylation; IDs with asterisks indicate genes involovd in UPR.
